# Supplementary material for: A general SNP-based molecular barcode for Plasmodium falciparum identification and tracking
Source: Malar J. 2008 Oct 29;7:223. doi: 10.1186/1475-2875-7-223 (PMC2584654; doi:10.1186/1475-2875-7-223)
Supplement: Additional file 10 — Molecular bar codes and additional information for additional parasite samples evaluated. Parasite samples, the geographic origin, the source, the molecular bar code, and the results of individual assays are indicated, with boxes shaded in gray representing the major allele; boxes in white representing the minor allele; boxes with an X shaded in yellow representing assay where no amplification was repeatedly observed; and, boxes with an N shaded in orange representing an assay where a mixed allele was observed. [file 1475-2875-7-223-S10.xls]

## Sheet: Sheet1
					Assay Number	1	2	3	4	5	6	7	8	9	10	11	12	13	14	15	16	17	18	19	20	21	22	23	24
					SNP ID#	Pf_01_000130573	Pf_01_000539044	Pf_02_000842803	Pf_04_000282592	Pf_05_000931601	Pf_06_000145472	Pf_06_000937750	Pf_07_000277104	Pf_07_000490877	Pf_07_000545046	Pf_07_000657939	Pf_07_000671839	Pf_07_000683772	Pf_07_000792356	Pf_07_001415182	Pf_08_000613716	Pf_09_000634010	Pf_10_000082376	Pf_10_001403751	Pf_11_000117114	Pf_11_000406215	Pf_13_000158614	Pf_13_001429265	Pf_14_000755729
					PossibleAlleles	C/T	A/G	T/C	T/C	G/C	C/G	A/G	A/G	A/T	C/T	T/C	A/G	C/T	A/C	C/A	C/A	C/T	A/T	A/C	G/A	A/C	C/T	G/T	G/T
					Major Allele	C	A	T	T	G	C	A	A	A	C	T	A	C	A	C	C	C	A	A	G	A	C	G	G
					Minor Allele	T	G	C	C	C	G	G	G	T	T	C	G	T	C	A	A	T	T	C	A	C	T	T	T
PARASITE	ORIGIN	SOURCE	BARCODE	CALL	MATCH
3D7	Netherlands	MRA-151	CGCTCCGGACTGCACCCAAGATTG	S	3D7	C	G	C	T	C	C	G	G	A	C	T	G	C	A	C	C	C	A	A	G	A	T	T	G
HB3	Honduras	MRA-155	TGCCCCAGATCACAACTAAGATTT	S		T	G	C	C	C	C	A	G	A	T	C	A	C	A	A	C	T	A	A	G	A	T	T	T
Dd2	Indochina/Laos	MRA-156	TATCCGAATTTATCAATACAACGT	S	Dd2	T	A	T	C	C	G	A	A	T	T	T	A	T	C	A	A	T	A	C	A	A	C	G	T
7G8	Brazil	MRA-152	CACCCGGGATTACAAACAAGCTTT	S		C	A	C	C	C	G	G	G	A	T	T	A	C	A	A	A	C	A	A	G	C	T		T
D10	PNG	MRA-201	TATCCGGGACTGCAACTTCGACGG	S		T	A	T	C	C	G	G	G	A	C	T	G	C	A	A	C	T	T	C	G	A	C	G	G
D6	Sierra Leone	MRA-285	CACTCCAGATCACAACCAAAACTG	S		C	A	C	T	C	C	A	G	A	T	C	A	C	A	A	C	C	A	A	A	A	C	T	G
K1	Thailand	MRA-159	CGCTCGGATTTATCCCTACGCCGT	S		C	G	C	T	C	G	G	A	T	T	T	A	T	C	C	C	T	A	C	G	C	C	G	T
RO-33	Ghana	MRA-200	CATTGCAGACTXCACCTTAGATTG	S		C	A	T	T	G	C	A	G	A	C	T	X	C	A	C	C	T	T	A	G	A	T	T	G
Santa Lucia	El Salvador	MRA-362	TACTGGAAATCACAACTAAGACTT	S		T	A	C	T	G	G	A	A	A	T	C	A	C	A	A	C	T	A	A	G	A	C	T	T
Senegal P31.01	Senegal	J. Daily	TACCCCAAATCGCACATTAACCTG	S		T	A	C	C	C	C	A	A	A	T	C	G	C	A	C	A	T	T	A	A	C	C	T	G
Senegal P51.02	Senegal	M. Duraisingh	CACTGCGGTTTATCAATTAGCCTG	S		C	A	C	T	G	C	G	G	T	T	T	A	T	C	A	A	T	T	A	G	C	C	T	G
Senegal V34.04	Senegal	J. Daily	CATTGCGGTTTACCCATAAGCCTG	S		C	A	T	T	G	C	G	G	T	T	T	A	C	C	C	A	T	A	A	G	C	C	T	G
Senegal V35.04	Senegal	J. Daily	TATTCCGGATTGTCACTTAGACTG	S		T	A	T	T	C	C	G	G	A	T	T	G	T	C	A	C	T	T	A	G	A	C	T	G
V1/S	Vietnam	MRA-176	TATTCCGATTTATCAACTCACCGT	S		T	A	T	T	C	C	G	A	T	T	T	A	T	C	A	A	C	T	C	A	C	C	G	T
Malayan Camp	Malaysia	MRA-330	TACTGCGGTCCGCAAACAAGATTG	S	CAMP	T	A	C	T	G	C	G	G	T	C	C	G	C	A	A	A	C	A	A	G	A	T	T	G
51	Brazil	Alejandro Miguel Katzin	CACTCCGGATTACAAACAAGCTTT	S		C	A	C	T	C	C	G	G	A	T	T	A	C	A	A	A	C	A	A	G	C	T	T	T
608	Brazil	Alejandro Miguel Katzin	TACCCGGGATTACAAACTAGACTT	S		T	A	C	C	C	G	G	G	A	T	T	A	C	A	A	A	C	T	A	G	A	C	T	T
10/10B	Malawi	Dan Milner	TACCCCGGTTXACCAACTAGATTG	S		T	A	C	C	C	C	G	G	T	T	X	A	C	C	A	A	C	T	A	G	A	T	T	G
10_54	Brazil	Alejandro Miguel Katzin	CACCCGGGATCGCAAACTAGACTT	S		C	A	C	C	C	G	G	G	A	T	C	G	C	A	A	A	C	T	A	G	A	C	T	T
207_89	Brazil	Alejandro Miguel Katzin	CACCCGGGATTACAAACAAACCTT	S		C	A	C	C	C	G	G	G	A	T	T	A	C	A	A	A	C	A	A	A	C	C	T	T
35_26	Nigeria	Christian Happi	TATTCCGGATTGTCACTTAGACTG	S		T	A	T	T	C	C	G	G	A	T	T	G	T	C	A	C	T	T	A	G	A	C	T	G
36_89	Brazil	Alejandro Miguel Katzin	CACCCGGGATTACAAACAAACCTT	S		C	A	C	C	C	G	G	G	A	T	T	A	C	A	A	A	C	A	A	A	C	C	T	T
365_89	Brazil	Alejandro Miguel Katzin	TGCTCCGGATTACAAACAAGACTT	S		T	G	C	T	C	C	G	G	A	T	T	A	C	A	A	A	C	A	A	G	A	C	T	T
9_411	Brazil	Alejandro Miguel Katzin	TACCCCGGATCGCAAACAAACTTT	S		T	A	C	C	C	C	G	G	A	T	C	G	C	A	A	A	C	A	A	A	C	T	T	T
APO41	Nigeria	Christian Happi	TATTCCGGTTCATACCCAAGATTG	S		T	A	T	T	C	C	G	G	T	T	C	A	T	A	C	C	C	A	A	G	A	T	T	G
FCC-2	China	MRA-733	TGTTCCGGTCTACAAATTAACCGT	S		T	G	T	T	C	C	G	G	T	C	T	A	C	A	A	A	T	T	A	A	C	C	G	T
GH2	Thailand	Dennis Kyle	TGCTCCAAATCGTACCCAAGCTGT	S		T	G	C	T	C	C	A	A	A	T	C	G	T	A	C	C	C	A	A	G	C	T	G	T
IGHCR14	India	A. Dash/C.Chitnis	TACCCCAGACCXCACACTAGACGG	S		T	A	C	C	C	C	A	G	A	C	C	X	C	A	C	A	C	T	A	G	A	C	G	G
Indochina I	Indochina	MRA-347	TACTCCGGTTTATACACTCAACGT	S		T	A	C	T	C	C	G	G	T	T	T	A	T	A	C	A	C	T	C	A	A	C	G	T
M24	Kenya	X. Su	CACTGCAGACTXTACACTAACCTG	S		C	A	C	T	G	C	A	G	A	C	T	X	T	A	C	A	C	T	A	A	C	C	T	G
Malawi CF04.008 10B	Malawi	Dan Milner	CACTGCGGACTXCCCCCAAGATGG	S		C	A	C	T	G	C	G	G	A	C	T	X	C	C	C	C	C	A	A	G	A	T	G	G
Malawi CF04.008 12G	Malawi	Dan Milner	TACTGCAGATCGCCCCTACGCCTG	S		T	A	C	T	G	C	A	G	A	T	C	G	C	C	C	C	T	A	C	G	C	C	T	G
Malawi CF04.008 1F	Malawi	Dan Milner	TACTCCGGTCCGCACCCACGATGG	S		T	A	C	T	C	C	G	G	T	C	C	G	C	A	C	C	C	A	C	G	A	T	G	G
Malawi CF04.008 2G	Malawi	Dan Milner	CACTGCGGACTXCCCCCAAGATGG	S		C	A	C	T	G	C	G	G	A	C	T	X	C	C	C	C	C	A	A	G	A	T	G	G
Malawi CF04.008 7H	Malawi	Dan Milner	CACTGCGGACTXCCCCCAAGATGG	S		C	A	C	T	G	C	G	G	A	C	T	X	C	C	C	C	C	A	A	G	A	T	G	G
Malawi CF04.009	Malawi	Dan Milner	TACCCCAGACTXTCAATTAACCTG	S		T	A	C	C	C	C	A	G	A	C	T	X	T	C	A	A	T	T	A	A	C	C	T	G
Malawi CF04.009 1G	Malawi	Dan Milner	TACCCCAGACTXTCAATTAACCTG	S		T	A	C	C	C	C	A	G	A	C	T	X	T	C	A	A	T	T	A	A	C	C	T	G
Malawi CF04.009 6D	Malawi	Dan Milner	TACCCCAGACTXTCAATTAACCTG	S		T	A	C	C	C	C	A	G	A	C	T	X	T	C	A	A	T	T	A	A	C	C	T	G
Malawi CF04.010 10B	Malawi	Dan Milner	TACCCCGGTTTACCAACTAGATTG	S		T	A	C	C	C	C	G	G	T	T	T	A	C	C	A	A	C	T	A	G	A	T	T	G
Mali PS189	Mali	A. Djimde/C. Plowe	CACTCCAGACTGCAACTACGACTG	S		C	A	C	T	C	C	A	G	A	C	T	G	C	A	A	C	T	A	C	G	A	C	T	G
Muz51.1	Papua New Guinea	Karen Day	TACTCGAAACCGCAAACTAACCTT	S		T	A	C	T	C	G	A	A	A	C	C	G	C	A	A	A	C	T	A	A	C	C	T	T
PR145	Thailand	S. Thaithong/D. Kyle	CACCCCAGTTTATCAACAAACTGT	S		C	A	C	C	C	C	A	G	T	T	T	A	T	C	A	A	C	A	A	A	C	T	G	T
RAJ116	India	A. Dash/C.Chitnis	CACTCCGAACTGCAACCACAACGG	S		C	A	C	T	C	C	G	A	A	C	T	G	C	A	A	C	C	A	C	A	A	C	G	G
RS1	Nigeria	Christian Happi	TATCCCGGTTTXTACCTAAGANTG	S		T	A	T	C	C	C	G	G	T	T	T	X	T	A	C	C	T	A	A	G	A	C	T	G
SA2	Nigeria	Christian Happi	TACTGGGGATTACCCACTAGCTTG	S		T	A	C	T	G	G	G	G	A	T	T	A	C	C	C	A	C	T	A	G	C	T	T	G
Senegal P05.02	Senegal	M. Duraisingh	CATTGGGGTCTACACCCAAGACTG	S		C	A	T	T	G	G	G	G	T	C	T	A	C	A	C	C	C	A	A	G	A	C	T	G
Senegal P08.04	Senegal	M. Duraisingh	TACCCGGGACCGCCCACAAGATTG	S		T	A	C	C	C	G	G	G	A	C	C	G	C	C	C	A	C	A	A	G	A	T	T	G
Senegal P09.04	Senegal	M. Duraisingh	TATTCGGAACCGCACCCTAAATTG	S		T	A	T	T	C	G	G	A	A	C	C	G	C	A	C	C	C	T	A	A	A	T	T	G
Senegal P11.02	Senegal	M. Duraisingh	TATTCCGAACCGTACCCTCGATTG	S		T	A	T	T	C	C	G	A	A	C	C	G	T	A	C	C	C	T	C	G	A	T	T	G
Senegal P137.05	Senegal	Souleyman Mboup	CATTCGGGACXXTACXTXAGCTXG	S		C	A	T	T	C	G	G	G	A	C	X	X	T	A	C	X	T	X	A	G	C	T	X	G
Senegal P19.04	Senegal	M. Duraisingh	CACTCCAGATTGCAACTTAGCTTG	S		C	A	C	T	C	C	A	G	A	T	T	G	C	A	A	C	T	T	A	G	C	T	T	G
Senegal P26.04	Senegal	M. Duraisingh	TACTGGAAACTGCAACCAAACTTG	S		T	A	C	T	G	G	A	A	A	C	T	G	C	A	A	C	C	A	A	A	C	T	T	G
Senegal P27.02	Senegal	M. Duraisingh	CATCGCAATTCGCCCCTTAGACTG	S		C	A	T	C	G	C	A	A	T	T	C	G	C	C	C	C	T	T	A	G	A	C	T	G
Senegal P35.04	Senegal	Souleyman Mboup	TATTCCGGATCGTCACTTAGACTG	S		T	A	T	T	C	C	G	G	A	T	C	G	T	C	A	C	T	T	A	G	A	C	T	G
Senegal P60.02	Senegal	M. Duraisingh	TACTCCAGACTACACACTCACTTG	S		T	A	C	T	C	C	A	G	A	C	T	A	C	A	C	A	C	T	C	A	C	T	T	G
Senegal P90.05	Senegal	Souleyman Mboup	TACTCGGGTTTATACACAAGCCTG	S		T	A	C	T	C	G	G	G	T	T	T	A	T	A	C	A	C	A	A	G	C	C	T	G
Senegal Thi15.04	Senegal	M. Duraisingh	TACTCGAGTCTACAACCACGATTG	S		T	A	C	T	C	G	A	G	T	C	T	A	C	A	A	C	C	A	C	G	A	T	T	G
Senegal Thi26.04	Senegal	M. Duraisingh	CACCGCGGTTTATAAACAAGATTG	S		C	A	C	C	G	C	G	G	T	T	T	A	T	A	A	A	C	A	A	G	A	T	T	G
Senegal Thi28.04	Senegal	M. Duraisingh	TATTCGGATTTGTCCCTACGCCTG	S		T	A	T	T	C	G	G	A	T	T	T	G	T	C	C	C	T	A	C	G	C	C	T	G
Senegal V42.05	Senegal	Dan Milner	TACTCCAGATTATCACCTAGCCTG	S		T	A	C	T	C	C	A	G	A	T	T	A	T	C	A	C	C	T	A	G	C	C	T	G
T2/C6	Thailand	MRA-818	TXCTCCAGATTATACCTAAACCTG	S		T	X	C	T	C	C	A	G	A	T	T	A	T	A	C	C	T	A	A	A	C	C	T	G
TD203	Thailand	S. Thaithong/D. Kyle	CGCTCGAGTCCGTCCACACACTGT	S		C	G	C	T	C	G	A	G	T	C	C	G	T	C	C	A	C	A	C	A	C	T	G	T
TD257	Thailand	S. Thaithong/D. Kyle	TGTTCCGATCTATCCACAAGACGT	S		T	G	T	T	C	C	G	A	T	C	T	A	T	C	C	A	C	A	A	G	A	C	G	T
TM327	Thailand	S. Thaithong/D. Kyle	TACTCCGGATTATACACTAAACGT	S		T	A	C	T	C	C	G	G	A	T	T	A	T	A	C	A	C	T	A	A	A	C	G	T
TM345	Thailand	S. Thaithong/D. Kyle	CGCCCCAGATCATAAATTAAACGT	S		C	G	C	C	C	C	A	G	A	T	C	A	T	A	A	A	T	T	A	A	A	C	G	T
TM90C2A	Thailand	MRA-202	TACTCGGGATCGTAACCACACTGT	S		T	A	C	T	C	G	G	G	A	T	C	G	T	A	A	C	C	A	C	A	C	T	G	T
TM90C6B	Thailand	MRA-205	CATCCCAATTCACAAACTCGCTXT	S		C	A	T	C	C	C	A	A	T	T	C	A	C	A	A	A	C	T	C	G	C	T	X	T
TM91C235	Thailand	MRA-206	TGTCCGAATCTATAAACACAACGT	S		T	G	T	C	C	G	A	A	T	C	T	A	T	A	A	A	C	A	C	A	A	C	G	T
JST	Brazil	Sandra do Lago Moraes	CGCTCGAGATTACAAACTAGACTT	S	JST	C	G	C	T	C	G	A	G	A	T	T	A	C	A	A	A	C	T	A	G	A	C	T	T
106/1	Sudan	MRA-464	CACTCGGGTTTATACATTCAACGT	S	FCR3	C	A	C	T	C	G	G	G	T	T	T	A	T	A	C	A	T	T	C	A	A	C	G	T
FCB	Southeast Asia	MRA-309	CAGTCGGGTTTATACATTCAACGT	S	FCR3	C	A	C	T	C	G	G	G	T	T	T	A	T	A	C	A	T	T	C	A	A	C	G	T
FCR3	Gambia	MRA-158	CAGTCGGGTTTATACATTCAACGT	S	FCR3	C	A	C	T	C	G	G	G	T	T	T	A	T	A	C	A	T	T	C	A	A	C	G	T
ITG-2G2	Brazil	MRA-326	CACTCGGGTTTATACATTCAACGT	S	FCR3	C	A	C	T	C	G	G	G	T	T	T	A	T	A	C	A	T	T	C	A	A	C	G	T
T9-94	Thailand	MRA-153	CACTCGGGTTTATACATTCAACGT	S	FCR3	C	A	C	T	C	G	G	G	T	T	T	A	T	A	C	A	T	T	C	A	A	C	G	T
W2	Indochina	MRA-157	TATCCGAATTTATCAATACAACGT	S	Dd2	T	A	T	C	C	G	A	A	T	T	T	A	T	C	A	A	T	A	C	A	A	C	G	T
W2mef	Indochina	Dennis Kyle	TATCCGAATTTATCAATACAACGT	S	Dd2	T	A	T	C	C	G	A	A	T	T	T	A	T	C	A	A	T	A	C	A	A	C	G	T
TM90C6A	Thailand	MRA-204	CACCCCAGTCTATCACTACACCGT	S	TM	C	A	C	C	C	C	A	G	T	C	T	A	T	C	A	C	T	A	C	A	C	C	G	T
TM91C1088	Thailand	MRA-207	CACCCCAGTCTATCACTACACCGT	S	TM	C	A	C	C	C	C	A	G	T	C	T	A	T	C	A	C	T	A	C	A	C	C	G	T
ADA-2	Brazil	Sandra do Lago Moraes	CGCTCGAGATTACAAACTAGACTT	S	JST	C	G	C	T	C	G	A	G	A	T	T	A	C	A	A	A	C	T	A	G	A	C	T	T
MT/s1	Mali	MRA-822	CACTCCAGATCGTAAACACGCCGT	S	WR87	C	A	C	T	C	C	A	G	A	T	C	G	T	A	A	A	C	A	C	G	C	C	G	T
WR87	Vietnam	MRA-284	CACTCCAGATCGTAAACACGCCGT	S	WR87	C	A	C	T	C	C	A	G	A	T	C	G	T	A	A	A	C	A	C	G	C	C	G	T
330_89	Brazil	Alejandro Miguel Katzin	CNCTCGGGATNNCAAACNANCCTT	M		C	N	C	T	C	G	G	G	A	T	N	N	C	A	A	A	C	N	A	N	C	C	T	T
608_88	Brazil	Alejandro Miguel Katzin	NACNCNGGATTACAAACTAGANTT	M		N	A	C	N	C	N	G	G	A	T	T	A	C	A	A	A	C	T	A	G	A	N	T	T
APO-42	Nigeria	Christian Happi	TANTCCGGNNNNTACNCAAGANTG	M		T	A	N	T	C	C	G	G	N	N	N	N	T	A	C	N	C	A	A	G	A	N	T	G
CH3	Nigeria	Christian Happi	TACTGCGNTTTATXCACAAGCTTG	M		T	A	C	T	G	C	G	N	T	T	T	A	T	X	C	A	C	A	A	G	C	T	T	G
CH4	Nigeria	Christian Happi	TACTNCGGTTNGTACCCTAGCTTG	M		T	A	C	T	N	C	G	G	T	T	N	G	T	A	C	C	C	T	A	G	C	T	T	G
FCR8	China	MRA-732	TATTCNAGATTNTXCCCTCGNNTG	M		T	A	T	T	C	N	A	G	A	T	T	N	T	X	C	C	C	T	C	G	N	N	T	G
Malawi 2257/10H	Malawi	Dan Milner	CACTNCGGANTGNACCNNANNCTG	M		C	A	C	T	N	C	G	G	A	N	T	G	N	A	C	C	N	N	A	N	N	C	T	G
Malawi CF04.008	Malawi	Dan Milner	TACTNCNGNNNGCCCCNNNGNNNG	M		T	A	C	T	N	C	N	G	N	N	N	G	C	C	C	C	N	N	N	G	N	N	N	G
Mali PS149	Mali	A. Djimde/C. Plowe	TACTGCAGANTACACCCTAGNCTG	M		T	A	C	T	G	C	A	G	A	N	T	A	C	A	C	C	C	T	A	G	N	C	T	G
Mali PS186	Mali	A. Djimde/C. Plowe	TACNCNNGNNCNCACCNTNGCNTG	M		T	A	C	N	C	N	N	G	N	N	C	N	C	A	C	C	N	T	N	G	C	N	T	G
Mali PS206	Mali	A. Djimde/C. Plowe	NNCTNNAGTCTNCCCNCNNGCNTG	M		N	N	C	T	N	N	A	G	T	C	T	N	C	C	C	N	C	N	N	G	C	N	T	G
Senegal P06.02	Senegal	M. Duraisingh	NACTCNNGTCXNNCCCNTNNNTTG	M		N	A	C	T	C	N	N	G	T	C	X	N	N	C	C	C	N	T	N	N	N	T	T	G
Senegal P121.05	Senegal	Souleyman Mboup	TANTNCNGNTTATCNCTTNGCNTG	M		T	A	N	T	N	C	N	G	N	T	T	A	T	C	N	C	T	T	N	G	C	N	T	G
Senegal P136.05	Senegal	Souleyman Mboup	NANTNCNGNTTATNCCTTNGCNTG	M		N	A	N	T	N	C	N	G	N	T	T	A	T	N	C	C	T	T	N	G	C	N	T	G
Senegal P139.05	Senegal	Souleyman Mboup	TANTCNAGANTGNACACAANANTG	M		T	A	N	T	C	N	A	G	A	N	T	G	N	A	C	A	C	A	A	N	A	N	T	G
Senegal P18.02	Senegal	M. Duraisingh	TACNNNAGACTNCACACNCNNTTG	M		T	A	C	N	N	N	A	G	A	C	T	N	C	A	C	A	C	N	C	N	N	T	T	G
Senegal P21.05	Senegal	Souleyman Mboup	TATTCGAGACXACCCCTTNGATTG	M		T	A	T	T	C	G	A	G	A	C	X	A	C	C	C	C	T	T	N	G	A	T	T	G
Senegal P47.05	Senegal	Souleyman Mboup	TATXCCNGNTXGCANACXCXACTG	M		T	A	T	X	C	C	N	G	N	T	X	G	C	A	N	A	C	X	C	X	A	C	T	G
Senegal P69.05	Senegal	Souleyman Mboup	TATCNNNAANNNNACNNAAGACTG	M		T	A	T	C	N	N	N	A	A	N	N	N	N	A	C	N	N	A	A	G	A	C	T	G
Senegal P75.05	Senegal	Souleyman Mboup	CACCNCAGNTXNCACACTNGCNTG	M		C	A	C	C	N	C	A	G	N	T	X	N	C	A	C	A	C	T	N	G	C	N	T	G
Senegal Thi10.04	Senegal	M. Duraisingh	NACTNGGGACTATAACCAAACCTG	M		N	A	C	T	N	G	G	G	A	C	T	A	T	A	A	C	C	A	A	A	C	C	T	G
Senegal V127.05	Senegal	Souleyman Mboup	TACTCCNGATCGCCACNTNGTTTG	M		T	A	C	T	C	C	N	G	A	T	C	G	C	C	A	C	N	T	N	G	T	T	T	G
Senegal V56.04	Senegal	J. Daily	NATNNNNGNNNNCNCCNNNGCCTG	M		N	A	T	N	N	N	N	G	N	N	N	N	C	N	C	C	N	N	N	G	C	C	T	G
Senegal V64.05	Senegal	Souleyman Mboup	TATNCCGGATTATAACCAAGANTG	M		T	A	T	N	C	C	G	G	A	T	T	A	T	A	A	C	C	A	A	G	A	N	T	G
Senegal V83.05	Senegal	Souleyman Mboup	NANNCNGNACNNNNNCNAAGCNTG	M		N	A	N	N	C	N	G	N	A	C	N	N	N	N	N	C	N	A	A	G	C	N	T	G
T116	Thailand	S. Thaithong/D. Kyle	NACCCNAGACTGCAACNNCNCNGN	M		N	A	C	C	C	N	A	G	A	C	T	G	C	A	A	C	N	N	C	N	C	N	G	N
TD194	Thailand	S. Thaithong/D. Kyle	TNTNCCAATTTGCCNNCTNNACGN	M		T	N	T	N	C	C	A	A	T	T	T	G	C	C	N	N	C	T	N	N	A	C	G	N
TM335	Thailand	S. Thaithong/D. Kyle	TNNNCNGGTNNNNCNACANANNGT	M		T	N	N	N	C	N	G	G	T	N	N	N	N	C	N	A	C	A	N	A	N	N	G	T
TM336	Thailand	S. Thaithong/D. Kyle	TATCCNANNNCNTNCACACGNCGT	M		T	A	T	C	C	N	A	N	N	N	C	N	T	N	C	A	C	A	C	G	N	C	G	T
TM343	Thailand	S. Thaithong/D. Kyle	NNCTCNNGTTNGCNNCNANNCCGT	M		N	N	C	T	C	N	N	G	T	T	N	G	C	N	N	C	N	A	N	N	C	C	G	T
TM346	Thailand	S. Thaithong/D. Kyle	NANCCNAGNNNNNCNCTNANNCGT	M		N	A	N	C	C	N	A	G	N	N	N	N	N	C	C	C	T	N	A	N	N	C	G	T
TM347	Thailand	S. Thaithong/D. Kyle	TGNCCNAGNTCATCCCNNCAANGT	M		T	G	N	C	C	N	A	G	N	T	C	A	T	C	C	C	N	N	C	A	A	N	G	T
TM4-C8-2	Thailand	S. Thaithong/D. Kyle	CACCNCNGNNTGCANCNTNGATTN	M		C	A	C	C	N	C	N	G	N	N	T	G	C	A	N	C	N	T	N	G	A	T	T	N
